# Supplementary material for: Factors affecting the purchase behaviour of farmers’ markets consumers
Source: PLoS One. 2021 Jul 30;16(7):e0255435. doi: 10.1371/journal.pone.0255435 (PMC8323914; doi:10.1371/journal.pone.0255435)
Supplement: S1 Data — (XLSX) [file pone.0255435.s001.xlsx]

## Sheet: market attributes
Q1	Q2	Q3	V1	V2	V3	C1	C2	C3	C4	A1	A2	A3	A4	L1	L2	L3	S1	S2	S3	P1	P2	FAC1_1	FAC2_1	FAC3_1	FAC4_1	FAC5_1	FAC6_1	QCL_1 (cluster)
5	5	5	4	4	5	5	5	5	5	4	5	5	1	2	1	5	4	1	5	3	5	0.978676	0.463885	-1.34019	0.256611	0.154407	0.556479	2
4	3	2	1	3	3	4	5	3	5	4	2	3	5	1	1	5	5	3	4	5	5	-0.476925	0.207607	-1.26186	-3.96317	3.02169	-0.96728	2
3	1	5	3	1	5	5	1	5	5	3	5	3	5	5	1	5	5	5	5	1	5	0.438652	0.206463	-0.244651	-5.02466	1.56113	-0.215908	2
5	5	5	3	4	3	4	5	5	5	4	5	5	1	1	5	5	5	1	5	5	5	1.22173	0.151347	-0.251947	0.470644	0.331553	-0.712041	2
5	5	5	3	5	5	1	1	3	4	4	5	5	4	1	1	5	4	5	5	5	5	0.413415	-2.92839	-1.25798	0.23455	2.49146	1.08102	1
5	5	5	3	1	5	3	5	5	3	5	5	5	1	5	3	5	5	5	5	3	1	1.61402	-0.761723	0.575176	-0.0118239	-1.72167	-0.732586	2
5	5	5	5	5	5	3	3	5	3	5	5	5	1	4	1	5	5	1	5	4	1	1.71902	-1.853	-0.687196	0.149372	-1.59601	1.586	2
5	5	5	3	1	1	3	5	5	5	1	4	5	3	5	4	5	5	5	5	3	5	0.452749	0.234919	1.31517	0.420717	0.48511	-2.74129	2
5	5	5	5	4	5	4	5	5	5	4	1	5	1	5	5	1	5	3	5	3	3	-0.296844	0.227695	0.849911	0.820328	-0.653699	0.52604	2
5	5	5	4	4	4	5	5	5	5	4	5	5	5	1	1	5	5	1	5	3	4	1.08991	0.701481	-1.75448	0.153726	1.32584	0.26916	2
5	5	3	5	5	5	5	5	5	5	3	5	5	3	1	1	5	5	1	5	3	5	1.25995	0.393866	-1.70494	-1.05792	0.644254	1.3201	2
5	5	5	1	3	1	5	5	5	5	3	3	4	5	3	3	5	4	1	4	4	3	-0.365554	0.947553	-0.119827	0.501998	1.37546	-2.43156	1
5	4	5	4	2	3	4	3	5	5	3	5	5	5	1	1	5	5	1	5	5	5	1.3493	-0.259577	-1.45832	-0.387743	1.64489	-0.808767	2
5	5	5	4	3	5	5	4	5	5	4	4	4	5	4	3	5	4	4	5	4	3	0.207214	0.411533	0.136011	0.188696	1.16858	0.222947	1
5	5	3	2	1	1	5	5	5	5	5	5	5	1	5	5	5	3	1	5	4	1	1.18278	0.156566	1.12334	-0.456176	-1.38606	-2.61614	2
5	4	5	3	3	5	5	5	5	5	5	4	4	1	1	3	1	5	1	5	5	5	0.503904	0.56223	-1.19671	-0.0689926	0.804311	-0.0842366	2
5	5	5	1	1	5	5	5	5	5	4	5	5	3	1	1	5	5	3	5	1	3	1.00573	1.12293	-1.73318	-0.0668402	0.489443	-1.50248	2
5	5	5	3	2	5	5	5	5	5	1	1	5	1	1	1	5	1	1	3	4	1	-1.15581	0.866675	-0.987032	0.402905	-1.05276	-0.662578	2
5	4	4	4	3	5	5	4	5	5	3	4	5	3	5	3	5	4	1	4	4	3	0.605597	0.336083	0.194236	-1.09007	-0.227177	0.119465	2
5	5	5	3	1	4	5	5	5	5	5	5	5	1	4	4	4	5	3	5	5	1	1.33841	0.558734	0.479135	0.28459	-0.986818	-1.24019	2
5	5	5	4	5	5	5	5	5	5	5	1	5	2	2	2	5	5	1	5	3	1	0.318978	0.695793	-1.0326	0.376172	-0.47772	0.832669	2
4	3	4	5	2	5	5	5	5	5	2	3	4	2	4	4	4	4	2	5	2	2	0.146563	0.852571	0.315877	-2.76823	-1.08065	0.284213	2
5	5	5	1	1	5	5	5	5	5	1	1	5	1	1	1	5	5	1	5	1	1	-0.0202214	1.33875	-1.66885	0.124924	-1.00769	-1.93677	2
5	5	5	5	4	4	5	5	5	5	2	2	4	2	2	2	4	2	2	5	2	2	-0.961618	0.516715	-0.580511	0.58617	-0.353441	0.572215	2
5	4	5	5	5	5	5	5	5	5	4	3	4	1	5	5	1	3	1	5	3	1	-0.577208	0.33107	0.658088	0.0659004	-1.1085	1.33456	2
5	5	5	5	2	4	3	3	3	5	4	4	5	2	5	4	5	4	5	5	3	2	0.0293114	-1.34137	1.02811	0.312037	0.0264497	0.124049	1
5	5	5	5	4	1	3	3	5	5	5	5	5	3	5	5	3	1	1	3	5	3	-0.321882	-1.35559	1.41048	1.07398	-0.0570977	-0.310783	1
4	4	4	4	4	2	2	2	4	4	2	5	5	2	5	5	5	5	5	5	5	4	0.945376	-2.05484	1.56946	-1.93314	0.103572	-0.366955	1
4	4	4	3	2	2	2	2	3	4	4	4	4	2	1	1	2	2	2	5	4	4	-0.340899	-2.56269	-1.20918	-1.35278	1.09833	-0.767859	1
5	5	5	4	4	1	1	1	1	5	5	2	2	1	5	5	1	1	5	5	5	5	-3.12436	-3.76202	1.70304	1.49237	2.65725	-0.0450882	1
5	5	5	4	3	1	3	3	3	3	5	5	5	1	1	1	5	5	1	5	4	5	1.18752	-2.43489	-1.24788	0.535073	0.604393	-0.695504	1
5	5	5	4	2	2	2	2	4	4	4	5	5	2	3	3	4	4	1	5	5	5	0.974428	-2.39397	-0.140866	0.761145	0.51956	-1.07566	1
5	5	5	4	3	4	4	4	4	4	3	4	5	2	2	2	2	2	2	5	1	4	-0.422775	-0.886076	-1.00311	0.719989	0.190636	0.0804144	1
5	5	5	4	3	2	2	2	4	4	4	5	5	2	2	2	2	2	2	4	4	4	-0.112198	-2.47192	-0.519329	0.921396	0.49359	-0.401584	1
5	5	5	4	2	4	5	5	5	5	1	3	4	1	1	1	4	3	1	4	5	1	-0.411524	0.659607	-1.00377	0.314812	-0.827367	-0.49198	2
5	4	5	3	1	4	5	5	3	5	4	3	5	1	4	4	4	3	1	4	4	1	-0.3872	0.143489	0.316023	-0.25043	-0.574814	-1.00721	2
5	5	5	5	4	5	5	5	5	5	3	4	5	1	3	3	3	5	4	4	4	1	0.281691	0.625239	0.10693	0.13073	-0.979815	0.946146	2
5	5	5	3	3	3	5	5	5	5	2	1	4	1	3	4	3	3	1	3	1	1	-1.68949	0.863269	0.257908	0.584452	-1.17945	-0.975058	2
4	4	4	1	2	3	5	5	5	5	1	1	1	1	3	1	4	3	1	3	1	1	-2.40261	1.21626	-0.485016	-2.07163	-0.564319	-1.56148	2
4	3	4	4	4	5	5	5	3	5	3	3	3	2	4	2	3	3	2	4	3	1	-1.32639	0.240483	-0.253882	-2.79242	0.128638	1.2833	2
5	4	4	4	4	4	5	5	5	5	4	4	5	2	4	5	5	4	5	4	3	1	0.31408	0.650979	1.13618	-1.14805	-0.785553	0.350117	2
5	5	5	4	3	1	5	5	5	5	5	4	5	2	4	5	2	3	4	4	5	2	-0.0758349	0.257384	1.33687	0.907676	-0.165763	-1.14874	1
5	5	5	4	4	5	5	5	5	5	3	4	5	3	5	3	5	4	1	5	4	3	0.617476	0.616977	0.0786977	0.28103	-0.060189	0.281133	2
5	5	5	4	3	4	5	5	5	5	4	5	5	1	3	1	4	3	1	3	4	1	0.271639	0.453566	-0.609038	0.230534	-1.12174	0.112632	2
5	5	5	4	3	4	5	5	5	5	4	2	4	1	1	1	5	3	1	2	2	1	-1.06496	0.74812	-1.00417	0.192805	-0.970906	0.167211	2
2	5	4	1	1	4	4	5	4	5	1	1	4	1	1	1	4	4	1	3	3	1	-0.90513	0.879479	-1.25012	-3.4498	-0.902318	-1.75972	2
5	5	5	3	4	4	5	5	4	5	5	3	3	1	1	1	5	5	4	5	2	4	-0.461803	0.449214	-1.1755	0.177618	1.14681	0.259084	1
3	3	3	3	1	1	1	1	3	1	1	5	5	1	1	1	5	3	1	5	5	5	1.524	-4.2518	-1.01879	-4.05999	-0.552733	-1.556	2
5	4	4	1	4	5	1	5	5	5	3	5	5	1	1	1	5	5	5	4	5	4	1.01016	-0.361404	-0.980574	-1.33098	0.525951	-0.354045	2
5	5	4	4	4	4	3	4	5	5	5	3	4	3	4	4	2	5	4	5	4	4	0.094623	-0.538157	0.437227	0.105366	0.87153	0.218743	1
5	5	5	5	5	5	4	4	5	5	5	5	5	1	4	4	3	4	4	5	5	5	0.743391	-0.442154	0.513944	0.55981	0.347628	1.24787	1
5	5	5	2	1	5	5	5	5	5	5	5	5	1	5	1	5	5	1	5	1	1	1.27686	0.790391	-0.725752	0.0249224	-1.35613	-1.15102	2
5	4	5	4	4	4	4	4	4	5	4	5	5	4	5	5	1	4	5	4	4	4	-0.297783	-0.284453	1.04208	-0.173434	1.35736	0.387308	1
5	5	5	5	5	5	5	5	5	3	4	4	5	5	4	4	5	4	3	5	5	1	0.945335	-0.252006	0.337044	0.158305	-0.204291	1.27843	2
4	4	4	4	4	4	5	5	4	4	4	3	5	1	5	3	2	4	4	4	4	3	-0.0416769	-0.0755142	0.61136	-1.80563	-0.418871	0.437732	2
5	5	5	5	4	5	5	5	5	5	4	4	5	1	5	5	5	3	5	5	4	4	0.311226	0.384422	1.3716	0.409517	-0.29914	0.719552	2
5	5	5	5	5	5	5	5	5	5	5	4	5	1	5	5	5	5	4	4	5	5	0.636844	0.45333	1.23793	0.259714	0.0812896	1.04924	2
5	5	5	4	3	3	5	5	5	5	1	4	5	1	1	1	5	4	2	3	4	1	-0.00284218	0.770758	-0.785725	0.0396936	-1.02229	-0.444638	2
5	5	5	5	5	3	3	3	4	5	4	5	5	3	5	5	5	4	5	5	5	4	0.407239	-1.25958	1.43567	0.471645	0.962164	0.638942	1
5	5	5	5	4	5	5	5	5	5	5	3	5	5	5	5	5	3	5	5	5	5	0.187868	0.525645	1.18947	0.529561	1.49658	0.64109	1
5	5	5	3	3	3	5	5	5	5	4	4	4	1	4	2	4	4	1	5	3	3	0.247405	0.488977	-0.270405	0.506712	-0.28605	-0.850481	2
5	5	5	5	5	5	5	5	5	5	5	5	5	1	4	5	5	5	4	5	5	4	1.13555	0.359439	0.848768	0.232431	-0.0860611	1.16054	2
5	4	5	4	5	5	4	4	5	5	4	3	3	5	5	5	2	5	4	4	4	5	-0.891751	0.19727	0.893259	-0.276489	1.97378	0.916977	1
5	4	4	3	2	2	3	4	4	4	3	1	4	1	1	1	4	1	1	4	4	1	-1.08329	-1.21561	-0.83469	-0.416085	-0.592374	-1.12329	2
5	5	5	3	1	4	4	4	5	5	4	4	5	1	4	4	4	4	4	5	4	4	0.663015	-0.0477211	0.627062	0.514607	-0.159146	-1.40897	2
5	5	5	2	2	3	5	5	5	5	5	3	5	1	1	1	5	5	3	5	5	4	0.986609	0.698062	-1.0814	0.438348	0.556818	-1.63613	2
5	5	5	5	5	5	5	5	5	5	5	3	5	5	3	3	5	3	1	5	5	5	0.40838	0.421649	-0.491667	0.5936	1.52193	1.08583	1
5	5	5	5	5	5	5	5	5	5	5	5	5	5	1	1	5	5	1	5	5	5	1.34136	0.502534	-1.74899	0.195366	1.76728	1.33274	2
5	5	5	4	5	5	5	5	4	5	3	5	5	1	1	1	5	4	1	3	1	1	-0.177705	0.463846	-1.51211	-0.172472	-0.789115	1.35998	2
5	5	5	3	5	5	5	5	5	5	1	3	5	1	5	5	1	5	1	5	2	1	-0.323376	0.818103	0.414374	0.481108	-1.27643	0.128371	2
5	5	5	3	3	1	5	5	4	5	5	4	5	5	4	3	1	5	1	3	5	4	-0.212361	0.338847	-0.000517543	0.756859	1.76885	-1.4811	1
5	5	5	5	5	5	5	5	5	5	5	2	5	5	5	4	5	5	3	5	3	5	0.285856	0.707719	0.433036	0.414525	1.31886	0.926416	1
5	5	5	3	5	4	5	5	5	5	5	5	5	1	1	2	5	5	5	5	4	5	1.01853	0.576494	-0.756504	0.194508	0.934475	0.306742	2
5	4	5	3	3	3	3	4	5	4	4	4	4	3	2	1	4	3	2	5	3	3	0.26827	-0.795706	-1.00744	-0.175669	0.394539	-0.507125	2
5	5	5	3	3	2	5	5	5	5	5	4	5	5	5	3	5	5	1	5	5	3	1.07021	0.605103	0.228849	0.504077	0.939937	-1.40121	2
5	5	5	4	3	2	5	5	5	5	4	4	5	3	4	4	4	3	4	3	2	2	-0.46664	0.623215	0.935416	0.426337	-0.260606	-0.742507	2
5	5	5	5	5	5	5	5	5	5	2	5	5	1	1	1	5	5	1	5	5	1	1.13113	0.509448	-1.37352	-0.016964	-0.886521	1.32355	2
5	5	5	3	3	5	5	5	5	5	2	2	5	1	2	2	2	2	2	5	4	1	-0.580451	0.630987	-0.76451	0.711617	-0.739454	-0.303974	2
5	5	5	3	3	5	5	5	5	5	3	3	4	1	1	1	3	3	1	5	4	1	-0.212829	0.601667	-1.46961	0.463041	-0.501498	-0.0394048	2
5	5	5	4	3	5	5	5	5	5	4	4	5	3	4	4	3	5	3	5	4	3	0.661682	0.669629	0.196817	0.355759	0.195356	0.0126254	2
5	5	5	5	5	5	5	5	5	5	5	4	5	5	5	3	5	5	5	5	5	5	0.81081	0.606078	0.499023	0.219815	1.68474	1.10978	1
5	5	5	4	4	4	3	3	3	5	3	3	5	3	5	2	2	3	5	5	3	2	-0.987115	-1.28298	0.276935	0.634143	0.896313	0.490295	1
5	5	5	5	5	5	5	5	5	3	3	3	5	3	1	1	3	1	1	5	1	3	-0.319223	-0.418324	-1.66339	0.635502	-0.356363	1.45546	2
5	5	5	5	5	2	2	5	5	5	5	4	5	5	1	1	1	2	1	5	2	1	-0.151616	-0.79461	-1.50094	1.0202	0.480739	0.667394	1
5	5	4	3	3	3	4	3	4	4	4	4	4	2	2	2	2	2	2	4	4	3	-0.629995	-1.37519	-0.644561	0.185733	0.497289	-0.371105	1
5	5	5	5	4	5	5	5	5	5	5	3	5	4	5	5	5	5	1	5	1	4	0.51625	0.660805	0.369015	0.361847	0.174501	0.63362	2
5	5	5	3	1	4	5	5	5	5	1	1	5	1	5	5	5	5	1	5	4	1	0.135196	0.969285	0.971058	0.402361	-1.56811	-1.91484	2
5	5	5	4	3	3	5	5	4	5	4	4	5	3	4	4	4	3	5	4	4	3	-0.359469	0.29351	0.905645	0.4471	0.688104	-0.388706	1
4	4	4	4	3	5	5	5	5	5	2	4	4	2	4	4	4	4	3	4	4	3	0.0333558	0.831216	0.546698	-2.16514	-0.385345	0.222762	2
5	4	5	4	4	4	5	5	5	5	3	4	5	1	4	4	5	4	4	5	4	4	0.525514	0.620385	0.719333	-0.379909	-0.121163	0.0516454	2
5	5	5	4	4	5	5	5	5	5	4	5	5	1	5	5	5	5	1	5	5	5	1.22298	0.448702	0.668229	0.314512	-0.152226	0.184013	2
5	5	5	3	3	3	5	5	5	5	3	3	5	1	3	3	5	3	1	5	4	1	0.26795	0.535906	-0.0657672	0.550929	-1.01347	-1.00858	2
5	1	5	4	4	1	5	5	3	5	5	4	5	5	5	5	3	4	5	5	5	5	-0.0199369	0.162799	1.33621	-2.11562	2.58258	-0.398938	1
5	5	5	4	4	5	5	5	5	5	1	5	5	1	5	1	1	4	5	5	5	1	0.157147	0.584054	0.116846	0.275601	-0.707579	0.511796	2
5	5	5	5	3	5	5	5	5	5	3	4	5	5	5	5	5	5	5	5	4	4	0.606716	0.814272	1.09518	0.127128	0.904066	0.214451	1
5	5	3	5	3	5	5	5	5	5	1	5	3	5	1	2	2	2	1	5	5	5	-0.419395	0.296396	-1.26225	-0.632461	1.65364	0.679327	1
3	3	4	4	4	4	3	3	1	5	1	1	1	1	4	4	5	5	5	4	5	1	-2.5659	-1.23933	1.12904	-4.05399	0.970844	1.12383	1
5	5	5	3	2	5	5	5	5	5	5	2	5	1	1	1	1	5	1	5	1	1	0.176889	0.752535	-1.89927	0.579153	-0.826745	-0.412058	2
4	4	4	3	3	3	4	4	5	5	3	3	3	2	3	5	2	4	4	3	4	3	-1.06438	0.184069	0.912478	-1.80562	0.226605	-0.607515	2
5	5	5	3	4	4	5	5	4	5	4	5	5	1	2	2	4	4	4	5	4	3	0.426709	0.273249	-0.601859	0.272576	0.454423	0.0777706	2
5	5	5	4	4	4	5	5	5	5	3	4	5	2	5	5	3	4	5	4	4	3	-0.143016	0.642019	1.36633	0.386062	-0.103605	0.0133387	2
5	5	5	4	4	4	4	4	5	5	4	4	4	3	3	3	3	4	4	5	4	3	-0.0174433	-0.126457	-0.0117882	0.487924	0.73671	0.324551	1
5	4	4	3	3	3	5	3	5	5	4	4	5	3	4	3	5	5	4	5	4	3	0.950791	0.0185001	0.33435	-0.968828	0.478715	-0.805082	2
5	4	3	2	2	4	4	4	4	4	1	4	4	1	4	4	3	3	4	3	3	1	-0.862284	-0.520441	0.793746	-1.71149	-0.973477	-0.89087	2
5	5	5	5	4	5	5	5	5	5	4	4	5	3	5	5	5	4	5	5	3	3	0.393653	0.59489	1.16802	0.235313	0.000662751	0.758178	2
5	5	5	3	3	4	5	5	5	5	5	4	5	3	5	5	5	5	4	5	4	3	0.846549	0.713522	1.01696	0.298639	0.274603	-0.719865	2
5	4	2	2	3	5	5	5	5	5	3	2	4	1	3	3	3	4	3	4	3	3	-0.342077	0.70938	-0.162898	-2.06865	-0.256594	-0.464481	2
5	5	5	2	2	2	5	5	3	5	1	2	4	1	5	5	1	1	5	3	2	1	-2.96454	0.270766	1.66197	0.781785	-0.147771	-1.76931	1
5	5	5	5	4	5	5	5	5	5	5	5	5	5	5	5	5	5	5	5	5	5	1.04649	0.589119	1.03849	0.190941	1.45695	0.720881	1
5	5	5	3	4	5	5	5	5	5	5	1	5	1	1	1	5	5	1	5	5	1	0.594907	0.707869	-1.45962	0.389383	-0.445002	0.119636	2
5	5	5	5	5	5	5	5	5	5	4	5	5	4	5	5	5	3	3	5	2	4	0.320583	0.482291	0.75965	0.319797	0.42677	1.15484	1
5	5	5	5	5	5	5	5	4	5	5	5	5	4	4	4	5	5	4	5	5	4	0.800305	0.239132	0.348979	0.143019	1.3488	1.3345	1
5	5	5	3	1	5	5	5	5	5	5	4	5	1	4	4	5	2	2	5	5	5	0.651817	0.404031	0.376058	0.642478	0.0168015	-1.10913	2
5	5	5	5	5	5	5	5	2	5	3	2	5	1	5	5	1	2	5	4	5	5	-2.02084	-0.426779	1.26909	0.841382	1.37782	1.32725	1
5	5	5	4	4	4	5	5	5	5	1	3	5	1	5	4	5	4	1	5	5	5	0.262914	0.592101	0.700301	0.49366	-0.190907	-0.427873	2
5	5	5	1	4	5	5	5	4	5	1	5	5	4	1	3	3	5	1	4	5	5	0.043852	0.855645	-1.32345	0.112937	1.96931	-0.731361	1
5	5	5	3	5	5	5	5	5	5	1	5	5	5	3	5	5	4	5	5	5	5	0.282605	0.944564	0.502584	0.0924158	1.77827	0.153959	1
5	4	5	3	5	4	5	5	5	5	1	5	5	5	5	5	5	5	1	5	3	5	0.575212	0.987317	0.453328	-0.55295	1.11868	-0.244521	2
5	5	5	1	1	5	5	5	4	5	3	1	4	5	3	1	5	5	1	5	3	1	-0.409687	1.05632	-1.29134	0.146381	1.01377	-1.68931	2
3	4	5	2	3	5	5	5	3	5	2	1	5	5	1	1	1	3	1	5	3	3	-1.12733	0.775318	-2.02099	-2.07098	1.79412	-0.338229	2
5	5	5	4	1	5	5	5	5	5	5	5	5	1	1	1	1	1	1	5	1	1	0.088714	0.25681	-1.71703	0.739951	-1.13115	-0.0693247	2
5	5	5	5	1	4	3	3	4	4	5	5	5	1	2	2	2	5	2	5	5	1	1.22489	-1.71569	-0.780528	0.486601	-0.875773	-0.0636666	2
5	5	5	1	5	5	5	5	5	4	1	5	5	1	1	1	1	4	1	5	3	1	0.242968	0.435932	-1.8883	0.28357	-0.651969	-0.122248	2
5	5	5	4	4	5	4	4	4	3	4	4	4	1	1	1	1	2	1	4	4	4	-0.574023	-1.45847	-1.54274	0.688071	0.203495	1.04353	1
5	5	5	4	4	4	3	3	3	3	4	4	5	1	1	1	1	1	1	4	1	4	-0.966822	-2.42281	-1.63964	0.862314	0.14403	0.874564	1
5	5	5	5	1	5	5	5	5	5	5	5	5	5	4	5	5	5	1	5	5	4	1.50511	0.574966	0.262411	0.26886	0.632775	-0.390491	2
5	5	5	1	1	5	4	4	3	4	1	4	4	1	1	1	1	4	1	5	4	4	-0.542142	-0.694689	-1.84359	0.434755	0.887217	-1.42436	1
5	5	5	1	1	5	4	4	4	4	4	4	4	1	1	1	1	1	1	4	1	4	-1.08905	-0.669992	-1.8131	0.723312	0.356186	-1.14329	1
5	5	5	5	1	4	2	2	4	2	4	4	4	1	2	2	1	2	1	5	2	1	-0.0594669	-3.29557	-0.920353	0.820416	-1.56636	0.15621	1
4	4	4	5	3	5	5	5	5	5	4	5	5	1	2	5	5	5	3	5	5	1	1.56845	0.558207	0.258911	-2.23248	-1.32466	0.730474	2
5	5	5	1	3	4	5	5	5	5	5	5	5	5	5	5	5	1	5	5	1	5	-0.217774	0.772199	0.863611	0.540423	1.59425	-1.3013	1
5	5	5	5	5	1	5	5	5	5	1	1	1	1	3	3	3	5	1	5	3	4	-1.8882	0.506476	0.249145	0.729523	0.502345	-0.201622	1
5	5	5	5	1	1	5	5	5	5	1	2	5	1	5	5	5	5	1	5	5	1	0.447442	0.558265	1.48851	0.612513	-1.70463	-2.11772	2
5	5	5	4	5	5	5	5	5	5	1	5	5	1	5	5	5	5	4	5	4	1	0.590752	0.736039	1.16345	-0.0587251	-1.1959	0.629382	2
5	5	5	2	1	1	5	5	5	5	1	3	5	1	5	5	1	1	1	5	5	4	-0.732645	0.397831	1.20456	1.3421	-0.278607	-3.17723	2
5	5	5	5	3	5	5	5	5	5	5	2	5	1	5	5	1	2	5	5	5	5	-0.511846	0.231594	1.30346	1.09416	0.255445	0.281214	1
5	5	5	2	5	5	5	5	2	5	4	1	5	1	1	1	1	1	1	1	1	1	-3.20026	0.0498813	-1.52452	0.549223	0.428423	0.87725	1
5	5	5	5	5	5	5	5	5	5	4	4	5	1	1	1	1	4	4	4	4	3	-0.0519446	0.429821	-1.12881	0.450582	0.108512	1.50651	2
5	5	5	4	2	4	5	5	5	5	5	4	5	1	2	2	4	5	1	5	2	2	1.00039	0.543748	-1.02422	0.345389	-0.883749	-0.415312	2
5	5	5	5	4	5	5	5	5	5	5	5	5	1	5	5	1	5	3	5	5	5	0.811772	0.254602	0.782175	0.648666	0.111589	0.724219	2
5	5	5	5	5	2	1	5	5	5	1	3	4	2	5	5	5	5	2	5	5	2	0.0583867	-0.796792	1.44197	0.50756	-0.681556	-0.126795	1
5	5	5	5	5	5	5	5	5	5	5	3	5	1	2	2	5	5	5	4	5	1	0.493154	0.567661	-0.189005	0.0760093	-0.526936	1.44631	2
5	5	5	3	3	2	4	4	4	4	1	1	2	1	4	4	1	4	5	3	4	1	-2.64264	-0.473196	1.30327	0.570898	-0.101302	-0.992344	1
5	5	5	5	4	5	4	5	5	5	3	4	4	1	5	5	1	2	1	3	2	1	-1.26262	0.0593455	0.868511	0.598912	-1.53504	1.02648	2
5	5	5	5	3	2	1	5	4	5	3	2	3	1	1	1	1	1	1	3	1	1	-2.3944	-1.25985	-0.902027	0.957805	-0.609383	0.152453	1
5	5	4	4	3	5	5	5	5	5	4	4	4	4	3	4	4	4	4	4	4	2	-0.0165203	0.668776	0.255834	-0.421693	0.425877	0.329025	2
5	5	4	4	4	5	4	4	4	5	4	3	4	2	4	4	5	3	1	4	1	1	-0.735954	-0.388126	0.131131	-0.287389	-0.705257	0.835761	2
5	5	5	4	4	5	4	4	4	4	4	4	4	2	4	4	4	4	2	4	3	2	-0.260639	-0.739325	0.240933	0.223998	-0.31835	0.808981	1
5	5	5	5	2	5	5	5	5	5	4	4	4	3	4	4	4	4	4	4	5	3	0.057857	0.598958	0.715158	0.236307	0.230258	0.19509	2
5	5	3	5	5	5	3	3	3	5	4	5	5	3	5	5	5	4	5	5	5	5	0.406466	-1.63011	1.12109	-0.843991	1.40006	1.47694	1
5	5	5	4	4	4	4	4	4	5	4	3	3	2	4	3	5	4	3	4	4	3	-0.876369	-0.330378	0.398466	0.287829	0.667202	0.457932	1
4	4	4	4	1	2	4	5	5	5	4	5	4	1	4	5	5	4	4	4	4	3	0.642998	0.230401	1.3842	-1.96804	-0.79946	-1.34353	2
5	5	5	5	5	5	5	5	5	5	1	5	4	1	1	5	4	5	1	4	5	5	0.142789	0.592998	-0.211731	0.137218	0.153082	1.04209	2
5	5	5	3	1	1	1	1	5	5	5	1	5	1	3	5	1	5	1	5	5	3	0.229218	-2.24071	0.533207	1.43501	-0.248392	-2.49189	1
4	4	4	4	2	1	1	5	5	4	4	5	5	1	5	5	5	4	1	5	5	5	1.69371	-1.44225	1.2585	-1.53183	-0.920898	-1.63496	2
5	5	5	5	5	5	5	5	5	5	1	5	5	1	1	1	5	5	1	5	5	1	1.02345	0.570492	-1.34497	-0.0584498	-0.941178	1.25386	2
5	3	5	5	5	5	5	5	5	5	5	5	5	5	1	4	5	5	5	5	5	1	1.18976	0.768918	-0.285477	-1.45356	0.817825	1.66537	2
5	5	5	4	4	5	5	5	4	5	4	4	4	3	5	5	5	4	5	4	5	3	-0.398171	0.41809	1.31066	0.115555	0.822613	0.613429	1
5	5	5	2	4	3	4	4	5	5	4	2	4	1	1	1	4	4	1	5	4	1	-0.128536	-0.0246369	-1.29582	0.606443	-0.178736	-0.729742	2
5	5	5	4	4	3	4	4	4	4	4	3	4	4	4	5	5	3	5	5	5	5	-0.431412	-0.820832	1.15988	0.6111	1.67869	-0.134595	1
5	5	5	4	4	3	4	4	5	5	4	3	5	3	4	4	5	4	1	5	4	5	0.458586	-0.176146	0.296231	0.698674	0.672569	-0.45825	1
5	5	5	2	4	3	4	4	1	5	5	1	1	1	1	1	1	1	1	5	2	1	-3.6604	-1.35378	-1.51684	1.00928	1.89653	0.289328	1
5	5	5	5	5	5	5	5	5	4	5	5	5	1	1	1	1	5	4	5	5	1	1.02067	-0.101885	-1.25202	0.334295	-0.554822	1.67715	2
5	4	5	5	3	5	1	5	5	3	4	5	5	1	1	3	4	5	1	5	3	1	1.70055	-1.61037	-0.983423	-0.534678	-1.93151	0.880118	2
4	3	2	3	2	5	3	3	3	4	2	3	2	2	4	4	3	3	1	5	5	5	-0.803659	-1.70302	0.155758	-3.62128	0.973781	-0.0112195	1
5	5	5	2	3	5	4	3	3	5	2	2	5	2	2	2	4	4	1	4	2	2	-0.966074	-0.486221	-1.15119	0.284936	0.414926	-0.408081	1
5	5	3	5	3	5	3	5	5	5	3	4	5	2	1	1	5	3	1	4	5	2	0.774329	-0.363699	-1.20311	-0.890588	-0.690756	0.732157	2
5	5	5	2	4	5	5	5	5	5	5	3	5	1	1	3	4	5	1	5	3	1	0.658706	0.762265	-1.19788	0.326047	-0.59593	-0.15505	2
5	5	5	3	5	5	5	5	5	5	2	1	5	3	3	1	5	4	1	5	3	1	-0.252531	0.937053	-1.02077	0.30847	-0.193956	0.275896	2
5	5	4	4	5	2	2	2	5	5	4	5	5	5	5	5	2	5	5	5	3	5	0.451056	-1.55643	1.10577	0.180236	1.59737	-0.140014	1
5	4	5	3	3	1	5	5	5	5	4	1	5	3	4	5	1	5	1	5	4	5	-0.175396	0.663547	0.562143	0.502038	0.941718	-2.00571	1
5	5	5	4	5	5	5	5	5	5	5	5	5	3	3	3	2	5	2	5	5	2	0.909987	0.455184	-0.557751	0.397392	0.310404	0.986441	2
3	5	5	1	1	5	5	5	4	5	4	1	5	3	1	1	5	5	1	3	1	1	-0.358411	1.33523	-1.73019	-2.03625	-0.218936	-1.4087	2
5	5	5	5	5	5	4	5	5	5	2	5	5	5	1	1	5	1	1	5	2	1	-0.037683	0.17361	-1.57736	0.274456	0.137228	1.51472	2
5	5	5	4	3	5	5	5	5	5	2	4	5	1	5	3	5	5	1	5	5	1	0.938994	0.654862	0.279648	0.119575	-1.36036	-0.111069	2
4	4	4	3	5	3	5	5	5	5	4	4	5	2	5	5	4	5	5	5	4	4	0.72968	0.707874	1.26185	-1.88945	0.283254	-0.224661	2
5	5	4	4	5	5	3	5	5	4	5	1	5	1	3	2	5	5	1	5	3	1	0.70071	-0.542034	-0.688041	-0.164439	-1.34797	0.881959	2
5	5	5	5	4	4	5	5	5	5	3	4	4	1	4	4	5	5	1	5	3	3	0.41318	0.486466	0.309861	0.265186	-0.714396	0.420906	2
5	5	5	5	3	5	4	4	5	5	5	5	5	1	1	1	1	5	1	5	5	1	1.17929	-0.392483	-1.61981	0.499786	-0.725079	0.876731	2
5	5	5	2	2	4	5	5	5	5	1	2	5	1	5	5	1	5	1	5	3	1	-0.280978	0.942367	0.601526	0.647136	-1.272	-1.79218	2
5	5	5	3	3	4	3	3	5	5	3	4	4	1	4	4	4	3	3	4	4	1	-0.361652	-0.731965	0.734545	0.422299	-0.840023	-0.398378	2
5	5	5	5	1	5	5	5	5	5	5	5	5	5	5	5	5	5	5	5	5	5	1.27089	0.658119	1.08298	0.187294	1.18459	-0.386146	1
5	5	5	5	5	5	5	5	5	5	1	1	5	1	5	5	5	1	5	5	1	1	-1.40798	0.636276	1.4908	0.536549	-1.43453	0.945313	2
5	5	5	4	1	5	4	4	5	5	1	1	5	2	2	2	2	3	1	5	4	2	-0.468879	0.103129	-0.861127	0.757109	-0.553448	-0.862528	2
5	5	5	3	5	3	3	3	4	4	4	2	4	1	4	4	4	2	1	4	4	4	-1.09074	-1.62357	0.506426	0.903073	0.246352	-0.0617692	1
5	5	5	4	4	4	4	4	4	4	4	5	5	2	5	5	5	4	1	4	5	1	0.615023	-0.895547	0.889078	0.246262	-0.889345	0.320373	2
5	5	5	5	5	5	1	1	5	5	5	4	4	1	4	4	1	4	1	5	4	1	0.0789928	-2.50061	0.102548	0.852391	-0.834304	1.57123	1
5	5	5	3	3	5	3	3	3	4	4	4	4	1	2	2	4	2	2	5	4	5	-0.478438	-1.86106	-0.89537	0.589706	1.05234	0.245737	1
5	5	5	4	1	5	5	5	5	5	1	3	1	1	1	3	5	1	1	5	1	1	-1.88064	0.652061	-0.624482	0.284336	-0.82865	-0.20049	2
5	5	5	5	5	5	5	5	5	5	5	4	5	1	1	1	1	2	2	4	1	1	-0.507161	0.278516	-1.49031	0.613958	-0.853202	1.75758	2
5	5	5	1	1	4	2	2	4	2	2	1	5	1	5	5	5	2	1	5	5	5	-0.113873	-2.71887	0.898874	0.906177	-0.431863	-2.38378	1
5	5	5	4	4	4	3	4	4	5	5	4	4	4	1	1	4	4	4	5	5	4	0.0730263	-0.736444	-1.15011	0.419987	2.06349	0.618532	1
5	5	5	5	5	5	4	3	5	4	4	2	5	1	2	1	4	2	2	4	3	1	-0.383457	-1.01858	-0.857493	0.555489	-1.11604	1.5358	2
5	5	5	2	5	5	5	5	5	5	2	5	5	5	5	5	5	5	5	5	4	4	0.470461	1.06965	0.87204	-0.0104133	1.43131	-0.194113	1
4	5	5	2	2	4	1	1	4	4	3	3	5	1	1	1	4	2	1	4	4	4	-0.147366	-2.60658	-1.3148	-0.292535	0.104222	-0.939524	1
5	5	5	3	4	3	4	3	4	5	5	3	4	4	4	4	1	4	5	5	5	4	-0.740984	-0.727048	0.566975	0.891086	2.14465	-0.342517	1
5	5	5	1	4	3	4	5	5	5	5	4	5	4	4	4	5	5	4	5	4	5	0.72592	0.54425	0.363236	0.416811	1.67553	-1.46073	1
5	5	5	3	3	4	5	5	4	5	3	3	4	2	1	1	2	3	5	3	3	1	-1.50043	0.576727	-0.810954	0.273182	0.423665	-0.0283132	2
5	5	1	1	1	2	1	1	2	3	2	4	4	2	3	3	5	2	5	3	2	1	-1.04153	-3.72472	0.477329	-2.0479	-0.120968	-1.70606	1
5	5	4	4	5	5	4	5	5	5	4	5	5	5	5	1	5	5	4	5	4	1	1.09322	0.313742	-0.244502	-0.634061	0.412466	1.05711	2
4	5	5	3	3	4	5	5	5	5	5	5	5	2	5	5	5	5	5	5	4	5	1.13108	0.743079	1.1483	-0.752741	0.424444	-0.673701	2
5	5	5	4	3	4	5	4	4	5	4	4	5	4	4	4	5	5	5	4	4	4	0.148415	0.213526	0.669479	0.13615	1.2976	-0.139105	1
5	5	3	3	5	4	5	5	5	5	5	5	3	5	2	2	5	5	5	5	5	5	0.515082	0.522674	-0.569143	-1.05619	2.50168	0.524527	1
5	5	5	4	1	1	5	4	5	5	5	5	5	4	5	4	5	5	4	5	4	5	1.16952	0.168838	1.07373	0.537541	1.02822	-2.04077	1
5	5	5	3	3	5	5	5	5	5	5	3	5	1	1	1	1	1	5	5	3	1	-0.576623	0.423919	-1.07494	0.801014	-0.23846	0.191145	2
5	5	5	2	1	5	5	5	5	4	5	4	5	1	1	1	1	5	1	5	4	5	1.06812	0.252816	-1.90168	0.590894	0.31978	-1.254	2
5	5	5	5	4	5	5	5	5	5	5	1	5	1	1	1	1	2	1	5	4	5	-0.520555	0.219797	-1.51529	1.15356	0.499245	0.846679	1
5	5	5	5	5	5	5	5	5	5	5	3	5	3	3	3	5	3	1	5	3	3	0.292536	0.398113	-0.466173	0.510148	0.100486	1.23272	2
5	5	5	1	1	1	3	3	5	5	4	1	5	1	2	2	5	2	1	5	3	1	-0.2397	-0.690914	-0.441152	1.03233	-0.702208	-3.04089	2
5	5	5	5	5	5	4	4	5	5	4	1	5	1	5	5	5	4	1	5	5	1	0.132198	-0.228517	0.954589	0.627505	-1.25771	0.918755	2
5	5	5	4	4	5	5	5	5	5	4	5	5	5	4	4	5	4	4	5	4	5	0.701094	0.686593	0.296688	0.217157	1.50767	0.383094	1
5	5	5	1	1	5	4	4	4	5	5	4	4	1	1	1	1	5	1	5	1	1	-0.025571	-0.0708755	-2.07105	0.398353	-0.11471	-1.12744	2
5	5	5	3	4	5	5	5	5	5	5	5	5	1	1	1	5	5	5	5	3	1	1.07149	0.700849	-1.13283	-0.0715111	-0.358084	0.537431	2
5	5	5	3	3	2	5	5	5	2	5	4	5	3	3	3	5	5	1	5	5	4	1.64958	-0.720959	-0.260055	0.469391	-0.0856556	-1.26871	2
5	5	5	5	4	3	4	3	5	5	4	3	5	3	5	5	5	3	3	5	4	5	0.114891	-0.647898	1.2399	0.795579	0.615625	-0.0516633	1
5	5	5	5	5	5	5	5	5	5	5	4	5	3	3	3	3	4	2	5	4	2	0.536826	0.383452	-0.426937	0.468369	0.0576039	1.34163	2
5	4	5	5	3	5	5	5	5	5	5	3	5	1	5	5	5	1	1	5	3	1	0.0688284	0.261645	0.913729	-0.0168017	-1.6058	0.578688	2
5	5	5	5	2	5	5	5	5	5	1	1	1	1	1	3	5	3	1	2	1	1	-2.73846	0.968194	-0.311619	-0.011182	-0.998587	0.487905	2
5	5	5	5	4	5	5	5	4	5	3	4	5	1	1	1	5	5	1	4	4	3	0.441296	0.335244	-1.40443	0.0311914	-0.103821	1.06066	2
5	4	4	2	3	4	4	4	3	5	3	4	4	4	2	2	5	4	4	4	2	4	-0.712	-0.186765	-0.747686	-1.2426	1.98185	-0.376437	1
5	5	4	3	3	4	5	5	5	5	1	4	4	1	1	1	5	5	1	5	4	4	0.530889	0.710328	-1.36634	-0.447931	0.0864699	-0.634857	2
5	5	4	5	5	5	5	5	5	5	1	1	1	1	5	5	5	5	1	5	3	1	-1.52576	0.647463	1.02519	-0.398081	-0.915537	1.14504	2
5	5	5	3	1	3	5	5	5	4	4	5	5	3	1	1	4	5	1	5	5	4	1.54618	0.216274	-1.48454	0.349198	0.498338	-1.5577	2
5	5	5	3	2	1	4	4	5	5	5	5	5	2	5	5	5	5	5	5	5	1	1.16271	-0.176936	1.66038	0.453316	-0.488043	-1.89554	2
5	5	5	3	1	3	3	5	5	5	5	3	5	1	5	5	5	5	5	5	5	5	0.894759	-0.0302749	1.50014	0.583522	0.119768	-1.94513	2
5	2	5	4	5	5	5	5	5	5	5	4	5	1	4	3	1	5	1	5	4	4	0.786664	0.578757	-0.407448	-1.51783	0.0422815	1.06935	2
5	5	4	4	1	3	5	5	5	5	5	5	5	1	5	5	5	1	4	5	5	5	0.634078	0.0367292	1.5272	0.226986	-0.14501	-1.30247	2
3	3	5	2	5	5	5	5	5	5	1	4	4	3	4	4	3	1	4	5	1	1	-1.04835	1.18202	0.347117	-3.11239	-0.357808	0.471381	2
5	5	5	5	3	5	3	3	4	5	5	5	5	1	3	3	5	5	1	5	4	1	1.18342	-1.23348	-0.413428	0.214454	-0.899917	0.864	2
5	5	5	5	1	5	5	5	5	5	1	5	5	1	5	5	5	4	5	5	5	1	0.741112	0.65184	1.53405	0.028054	-1.5258	-0.435055	2
5	5	5	4	5	5	5	5	5	5	4	4	5	5	5	5	5	5	5	5	5	5	0.614422	0.76394	1.01612	0.217488	1.65551	0.56808	1
5	5	3	4	4	4	5	5	5	5	5	4	4	4	4	5	5	3	3	5	4	3	0.30706	0.279701	0.722833	-0.682502	0.581413	0.287046	2
5	5	5	5	5	5	5	5	5	5	5	5	5	1	4	4	1	5	4	5	5	5	0.718911	0.264909	0.354171	0.589465	0.432467	1.19963	1
5	5	5	5	5	5	5	5	5	5	5	5	5	4	5	5	4	5	4	5	5	5	0.940634	0.470188	0.889587	0.321893	1.1676	1.0793	1
4	4	5	1	1	4	5	5	5	5	1	3	5	1	2	2	2	4	5	4	1	1	-0.496685	1.39952	-0.497559	-1.52557	-0.887183	-1.87987	2
5	4	5	4	4	5	4	4	5	5	5	4	5	2	4	4	5	3	4	5	3	1	0.466754	-0.106077	0.533929	-0.372905	-0.646312	0.765405	2
5	5	5	1	2	2	5	5	5	5	5	5	5	5	4	4	5	5	5	5	5	5	1.0491	0.873253	0.613997	0.376328	2.05893	-2.47638	1
5	5	5	5	5	5	5	1	5	5	5	3	3	1	5	5	3	5	3	5	5	1	-0.2693	-1.00546	1.06829	0.52113	-0.390907	1.46437	1
5	5	5	4	5	5	5	5	5	5	5	4	4	4	5	5	5	4	5	5	5	4	0.166517	0.578491	1.14868	0.29652	1.27767	0.822625	1
5	5	5	5	4	4	5	5	5	5	4	5	5	4	5	4	5	5	3	5	5	5	1.08287	0.50113	0.685978	0.282868	0.974629	0.314063	1
5	5	5	5	4	5	5	5	5	5	5	5	5	1	5	5	5	5	3	5	3	5	1.08007	0.407158	0.864777	0.26318	-0.239583	0.72859	2
5	5	5	3	5	4	5	5	5	5	5	4	5	1	5	5	4	5	5	5	5	5	0.656645	0.528619	1.21728	0.471184	0.575825	-0.0653118	1
5	5	5	4	5	5	5	5	5	5	4	5	5	1	5	5	5	3	5	5	4	1	0.434835	0.429033	1.3119	0.224274	-0.948176	0.921241	2
5	5	5	5	3	5	5	5	5	5	3	5	5	1	4	4	5	1	1	5	3	1	0.257167	0.235912	0.355883	0.450297	-1.62514	0.571377	2
5	5	5	4	4	5	3	3	4	5	4	3	4	2	4	3	5	4	3	5	4	2	-0.197473	-1.01322	0.165445	0.342268	0.22315	0.733254	1
5	5	5	3	2	4	5	5	5	5	5	4	5	1	5	5	5	4	5	1	2	2	-0.537953	0.924653	1.6288	-0.0407551	-1.08886	-0.755115	2
5	5	5	4	2	5	5	5	5	5	1	5	5	4	4	5	5	4	1	4	4	3	0.429652	0.87106	0.457164	0.060741	-0.12282	-0.533479	2
5	5	5	5	5	5	5	5	5	5	4	4	5	1	1	1	5	4	1	5	3	1	0.744931	0.420196	-1.47454	0.195801	-0.933925	1.46998	2
5	5	5	5	5	5	5	5	5	5	4	4	2	5	5	5	5	3	5	5	3	5	-1.06521	0.567426	1.18012	0.269854	1.9101	1.37196	1
5	5	5	3	3	5	5	5	5	5	5	5	5	5	5	5	5	5	5	5	5	5	1.05701	0.800672	0.924265	0.173891	1.64754	-0.412635	1
5	5	4	3	3	5	5	5	5	5	3	5	5	1	3	3	5	3	4	5	4	1	0.703468	0.524832	0.0560084	-0.4346	-0.928741	-0.0861645	2
5	5	5	2	2	5	5	5	5	5	2	1	5	1	1	1	5	4	5	5	4	5	-0.147102	1.06662	-0.925679	0.345365	0.755382	-1.2583	2
5	5	5	4	2	4	5	5	4	5	2	3	3	2	2	2	4	2	2	5	2	2	-1.29065	0.341344	-0.656205	0.438053	0.14445	-0.239347	2
4	3	3	2	2	1	2	2	3	3	4	4	4	4	5	5	1	2	4	5	3	4	-0.524316	-2.83513	1.10576	-2.51284	1.1551	-1.58277	1
5	5	5	5	5	5	5	5	5	5	3	3	5	1	3	1	1	3	1	5	3	4	-0.263512	0.325736	-1.06737	0.78594	-0.105069	1.18053	2
5	5	5	5	1	5	5	5	5	5	3	3	5	1	1	1	1	3	3	5	3	1	-0.0439039	0.502725	-1.23322	0.603514	-0.982079	-0.0273811	2
5	5	5	1	1	5	5	5	5	5	1	5	5	1	1	1	1	3	1	5	1	1	-0.014713	0.932292	-1.89053	0.361105	-0.923862	-1.55479	2
5	5	5	4	5	5	4	4	5	5	5	5	5	1	5	5	1	5	1	5	5	1	0.848844	-0.379029	0.49868	0.613528	-0.972762	0.898262	2
5	5	5	1	1	1	5	5	5	5	1	1	5	1	1	1	1	1	1	5	1	1	-1.38238	0.756913	-1.2065	1.18159	-0.736328	-3.12603	2
5	5	5	4	3	4	4	4	4	5	2	3	5	1	2	2	1	2	2	5	3	4	-0.83471	-0.504411	-0.809966	0.91922	0.311432	-0.127248	1
5	5	5	4	4	4	5	5	5	5	1	1	5	1	1	1	1	1	1	5	1	1	-1.45475	0.552761	-1.41453	0.959693	-0.964344	0.141545	2
5	5	5	5	5	2	5	5	5	5	5	5	5	1	1	1	5	5	1	5	4	1	1.31244	0.210923	-1.16174	0.33703	-0.732494	0.542309	2
5	5	5	1	1	5	5	5	5	5	1	1	5	1	1	1	1	3	1	5	1	1	-0.884506	1.10229	-1.77677	0.660045	-0.836902	-1.83426	2
5	5	5	5	5	1	5	5	5	5	5	5	5	1	1	1	1	5	1	5	5	1	0.93948	0.0414277	-1.18501	0.785856	-0.443481	0.223481	2
5	5	5	3	3	3	5	5	5	5	5	4	5	1	1	3	1	5	1	5	3	3	0.606871	0.473493	-1.09246	0.752892	-0.0934381	-0.812577	2
5	5	3	5	1	1	1	1	5	1	4	5	5	1	1	1	5	5	1	5	1	1	2.24087	-4.14842	-1.13687	-0.755906	-2.61503	-0.902463	2
5	5	3	4	3	4	1	1	5	1	5	5	5	3	5	1	1	5	1	5	4	3	1.94826	-4.15015	-0.678025	-0.494943	-0.971498	0.254265	1
5	5	4	2	4	4	4	5	5	4	5	4	5	4	5	1	5	5	5	5	5	5	1.18546	-0.0346278	-0.0586231	-0.33894	1.42053	-0.573524	1
4	5	5	4	5	5	5	5	5	5	4	3	5	1	5	5	5	5	1	5	3	1	0.665719	0.703733	0.650433	-0.740602	-1.49185	0.7022	2
5	5	5	3	1	5	1	5	5	1	5	5	5	1	5	5	5	5	3	5	1	3	1.89723	-2.24858	0.700703	0.11734	-2.25268	-0.836305	2
5	5	5	4	4	5	5	5	5	5	5	4	5	3	1	4	5	5	1	5	1	1	0.80236	0.717716	-1.00248	0.139408	-0.504469	0.66752	2
5	5	4	4	5	1	4	5	5	4	5	5	5	3	5	5	5	5	1	5	2	1	1.22753	-0.461047	0.87191	-0.11579	-1.04043	-0.389362	2
5	5	5	4	4	4	4	5	5	4	2	4	5	1	3	4	1	5	1	5	4	3	0.504893	-0.209498	-0.184696	0.605895	-0.790758	-0.0374221	2
5	5	5	5	5	4	5	5	5	5	5	2	3	1	4	4	3	3	1	5	5	1	-0.716097	0.173783	0.480995	0.796229	-0.591441	1.02547	2
4	4	5	4	4	4	3	3	5	5	3	3	5	1	4	4	5	3	4	4	4	2	-0.0237074	-0.580439	0.945879	-1.29849	-0.873176	0.281724	2
4	4	4	4	4	4	5	5	4	4	4	4	4	4	4	5	5	4	3	4	2	1	-0.0932084	0.152903	0.655869	-2.25011	-0.23816	0.645479	2
5	5	5	5	4	4	5	5	5	5	5	1	4	1	4	1	5	4	1	4	1	1	-0.582335	0.555605	-0.431705	0.39928	-1.17373	0.704543	2
5	5	5	3	5	4	5	5	5	5	4	1	3	1	4	4	5	4	4	5	5	1	-0.839086	0.657914	0.882865	0.454255	-0.165569	0.138687	2
5	5	5	2	2	2	4	4	4	4	3	1	3	1	5	5	5	3	3	4	5	1	-1.35657	-0.614992	1.63672	0.627513	-0.484178	-1.92007	1
5	5	5	5	5	5	5	5	5	5	4	3	4	2	4	4	5	5	4	5	4	4	0.139357	0.579721	0.583116	0.249423	0.400214	1.12276	1
5	5	5	4	4	4	5	5	5	5	5	4	5	1	3	3	1	4	2	5	5	1	0.478842	0.281837	-0.270013	0.725743	-0.649461	0.301835	2
5	5	5	4	4	3	5	5	5	5	5	5	5	1	4	3	5	3	4	4	5	1	0.519073	0.309728	0.726407	0.33944	-0.787102	0.0737874	2
5	5	5	5	4	4	5	5	5	5	2	1	5	1	5	5	1	2	1	4	4	1	-1.26138	0.406639	1.06634	1.0047	-1.40939	0.204472	2
5	5	5	3	3	4	5	5	5	5	4	4	4	2	5	5	2	3	3	3	4	2	-0.839759	0.618627	1.1624	0.502714	-0.282682	-0.474438	2
5	5	5	4	3	3	5	5	5	5	5	5	5	5	5	5	5	5	5	5	5	5	1.05208	0.607943	1.22688	0.348004	1.55907	-0.706238	1
5	5	5	2	2	3	4	5	5	5	1	1	2	1	1	1	1	1	2	2	1	1	-3.3306	0.611207	-0.816941	0.646689	-0.391092	-1.21719	2
5	5	5	4	4	5	5	5	5	5	3	1	4	1	5	5	5	2	5	5	1	1	-1.31002	0.699589	1.37855	0.48075	-1.0815	0.408372	2
5	5	5	5	5	2	5	5	5	4	2	4	5	4	3	3	4	2	5	5	4	4	-0.180958	-0.00901424	0.481107	0.633267	0.82624	0.171704	1
5	5	5	5	4	4	5	5	5	5	4	5	5	1	5	5	3	5	5	4	5	3	0.536087	0.436815	1.44296	0.298547	-0.457382	0.483321	2
5	5	5	5	5	5	5	5	5	5	1	1	1	1	1	1	1	1	1	3	1	1	-3.50258	0.593552	-1.11724	0.568833	-0.384382	1.7416	1
5	5	5	5	3	2	5	5	5	5	2	3	4	1	5	5	1	2	4	3	4	3	-1.60314	0.369968	1.79201	0.874202	-0.520024	-0.578316	1
5	5	5	4	4	5	5	5	5	5	3	2	4	1	5	4	4	3	4	3	3	1	-1.27106	0.752176	1.1557	0.267874	-1.02267	0.525205	2
4	4	3	3	4	3	5	5	4	5	3	2	3	1	3	4	2	3	3	4	4	1	-1.36322	0.309486	0.476041	-2.25103	-0.263851	-0.0709899	2
5	5	5	3	3	4	5	5	5	4	3	4	4	1	4	4	1	4	4	3	3	1	-0.748943	0.33943	0.682147	0.323662	-1.04211	-0.350192	2
5	5	5	3	4	4	4	4	4	5	5	3	3	1	4	5	5	3	2	5	3	4	-0.812673	-0.482413	0.646079	0.60946	0.575338	-0.00613162	1
5	5	5	3	2	5	4	5	5	4	3	2	1	2	2	2	2	5	3	2	2	2	-2.10464	0.377267	-0.502536	0.010376	0.0456341	-0.0761788	2
4	4	4	4	3	4	5	5	5	5	2	5	5	1	4	4	4	1	4	4	5	4	0.0189627	0.460594	0.97695	-1.8016	-0.45272	-0.107664	2
4	4	4	2	4	4	4	4	4	4	4	4	4	1	4	4	4	3	4	2	2	1	-0.954861	-0.422969	0.768047	-2.22901	-0.885591	0.124914	2
4	2	2	3	1	2	4	5	5	5	1	1	4	1	1	1	1	2	1	1	1	1	-1.79911	0.646138	-0.788258	-4.2957	-1.49412	-1.32183	2
5	5	5	2	2	2	5	5	5	5	5	4	4	3	5	4	4	5	2	5	4	4	0.50446	0.648487	0.623874	0.579416	0.780946	-2.0806	2
5	4	5	4	4	5	3	5	4	4	4	3	4	4	4	5	4	3	1	4	4	4	-0.516213	-0.65639	0.386506	-0.221091	0.796942	0.644275	1
5	5	5	4	4	5	4	4	4	5	4	4	4	4	4	3	4	3	5	4	4	4	-0.752981	-0.271182	0.357038	0.294241	1.60306	0.795536	1
4	4	4	4	4	5	4	4	4	5	4	4	4	1	4	4	5	1	3	2	2	1	-1.30315	-0.299354	0.793493	-2.13567	-1.05847	1.22039	2
5	5	5	4	4	5	5	5	5	5	4	5	5	5	4	4	4	4	4	4	1	4	0.0689431	0.833382	0.183213	0.121449	0.944488	0.55811	1
5	5	4	5	4	5	3	4	3	5	4	3	3	1	1	4	4	5	2	5	5	3	-0.422722	-1.16331	-0.475376	-0.222456	0.700886	1.31919	1
4	4	4	4	3	5	4	4	4	4	4	4	4	1	4	1	5	4	1	4	4	4	0.470471	-0.734378	-0.582194	-2.13737	-0.268623	0.600601	2
4	4	4	4	4	5	4	4	4	5	4	4	4	1	3	4	5	2	4	4	4	1	-0.429383	-0.388404	0.528972	-2.05096	-0.595969	1.11379	2
4	4	4	4	4	4	5	5	5	5	3	3	3	3	3	2	1	2	4	3	2	2	-1.74532	0.737739	-0.114412	-1.81007	0.232302	0.741019	2
5	5	5	4	2	5	2	2	4	4	2	3	3	1	5	5	1	2	1	5	3	1	-1.32353	-2.24695	0.74923	0.851176	-1.05643	0.035574	1
5	5	5	4	2	5	5	5	4	4	4	3	5	1	3	3	1	3	1	5	3	1	-0.12629	-0.234715	-0.579575	0.70382	-1.05721	-0.0163945	2
5	5	5	4	2	3	3	3	4	4	4	4	5	1	4	4	5	4	1	5	4	3	0.778856	-1.61863	0.389277	0.571014	-0.672342	-0.819556	1
5	5	5	4	4	5	4	4	5	5	5	5	5	3	3	3	1	3	1	5	5	3	0.517857	-0.398982	-0.643644	0.785785	0.462484	0.656373	1
5	5	5	4	4	5	5	5	5	5	4	5	5	1	5	5	5	5	4	5	5	3	1.066	0.533063	1.12028	0.153479	-0.461933	0.349261	2
5	5	5	3	3	5	3	3	4	4	5	5	5	5	2	2	5	5	1	5	5	5	1.30238	-1.30631	-1.33659	0.249104	1.83232	-0.00688112	1
5	5	5	5	2	5	5	5	5	5	5	5	5	1	1	1	5	5	2	5	2	1	1.36496	0.516778	-1.45381	0.0139621	-1.17211	0.518854	2
5	5	5	4	3	5	5	5	5	5	3	4	5	1	1	1	1	4	1	5	2	1	0.228022	0.565823	-1.7426	0.470178	-0.943099	0.34606	2
5	5	5	2	2	4	4	4	5	5	4	4	5	4	1	1	1	4	1	5	4	4	0.431392	0.0578798	-1.85257	0.731887	1.37656	-1.21299	1
5	5	5	4	4	4	4	3	3	2	1	1	1	1	3	3	5	1	5	1	2	1	-3.84908	-1.86511	0.950632	0.0137323	-0.455429	1.04174	1
5	5	5	4	4	3	5	4	4	5	3	3	4	2	3	3	2	4	3	3	4	2	-1.24819	0.0365461	0.179695	0.471856	0.369096	0.102643	1
5	5	5	3	3	5	5	5	5	5	5	4	4	1	5	3	1	3	1	4	4	4	-0.373532	0.406536	0.0554687	0.731898	0.0216917	-0.152816	2
5	5	5	5	5	5	3	3	3	5	5	5	5	1	4	4	4	4	3	5	4	1	0.272151	-1.60225	0.332635	0.338569	-0.275254	1.7387	1
4	4	4	4	2	4	4	4	4	5	4	5	5	1	4	2	4	4	3	4	3	1	0.621426	-0.30637	-0.0131243	-2.14258	-1.06302	0.00519438	2
5	5	5	4	4	5	5	5	5	5	5	5	5	5	5	5	5	5	5	5	5	5	1.01435	0.683395	0.973964	0.183024	1.59764	0.338628	1
5	5	5	5	3	4	4	4	4	4	4	4	4	1	3	2	4	4	3	4	4	1	-0.0476843	-0.904133	-0.118214	0.227634	-0.770189	0.662076	2
5	5	5	4	4	4	5	5	5	5	4	4	5	4	4	4	3	4	4	5	5	4	0.359164	0.559535	0.475328	0.545765	1.10865	0.0230823	1
5	5	5	3	3	1	5	5	5	5	4	4	4	1	4	4	4	4	4	5	2	2	-0.0937109	0.504434	0.897065	0.573796	-0.460815	-1.47573	2
5	5	5	4	5	5	5	5	5	5	4	5	5	2	5	4	5	4	5	5	3	2	0.560649	0.578342	0.856143	0.10837	-0.354427	0.909648	2
5	5	5	3	4	3	4	4	5	5	3	1	4	1	3	3	1	3	1	5	3	3	-1.13302	-0.151273	-0.264212	1.11072	-0.0240135	-0.665502	1
5	5	5	5	4	5	5	5	5	5	4	4	5	2	3	3	4	5	4	5	4	3	0.734939	0.558321	-0.0597306	0.230617	-0.00431272	0.861264	2
5	5	5	5	5	5	5	5	5	5	3	4	5	1	5	5	3	4	4	4	1	1	-0.337709	0.607451	1.06636	0.22686	-1.44073	1.24842	2
5	5	5	4	4	3	4	4	5	5	4	5	5	3	5	5	4	3	4	5	5	5	0.454711	-0.324567	1.26876	0.688009	0.879409	-0.316394	1
5	5	5	4	4	5	5	5	5	5	4	5	5	2	3	4	4	4	4	4	4	4	0.407737	0.598498	0.254985	0.212357	0.285543	0.531221	2
5	5	5	4	4	4	5	5	5	5	4	4	5	2	4	4	4	5	4	3	5	5	0.188485	0.685114	0.775851	0.247921	0.569193	0.0285483	2
5	5	5	5	4	4	5	5	5	5	5	5	5	2	4	4	5	5	3	5	5	3	1.25586	0.361952	0.525718	0.274149	-0.130772	0.522375	2
5	5	5	5	5	5	5	5	5	5	5	5	4	1	5	2	2	4	5	5	2	1	-0.00323109	0.336614	0.24187	0.293386	-0.71305	1.66163	2
5	5	5	5	5	5	5	5	5	5	5	5	5	4	5	5	5	5	5	5	5	5	0.995533	0.516786	1.08009	0.204791	1.21154	1.09151	1
5	5	5	5	5	5	5	5	5	5	2	3	5	1	5	5	5	3	5	5	5	4	-0.110261	0.493724	1.50201	0.422254	-0.20766	0.855842	1
5	4	5	3	3	3	5	5	5	5	2	1	5	1	1	1	1	5	1	4	2	1	-0.588985	0.962601	-1.39721	-0.10107	-0.78447	-0.884486	2
4	4	5	4	4	4	5	5	5	5	4	5	5	1	3	4	1	4	1	3	5	1	0.255159	0.589212	0.0672206	-1.2702	-1.12598	0.46527	2
4	4	4	3	4	5	5	5	5	5	3	3	4	1	2	1	1	4	1	5	1	1	-0.258463	0.776338	-1.53792	-1.8456	-0.896813	0.530707	2
5	5	5	3	3	5	5	5	5	5	5	5	5	1	3	4	5	3	5	3	3	1	0.0839279	0.692524	0.559233	0.0229297	-0.906914	0.107579	2
4	5	5	3	3	4	5	5	5	5	3	3	4	1	3	1	1	4	3	3	3	1	-0.882947	0.884861	-0.529401	-0.648411	-0.732835	-0.254466	2
5	5	5	4	5	4	5	5	5	5	2	5	5	1	3	3	5	4	5	3	5	1	0.0372836	0.694547	0.594616	-0.0866778	-0.767799	0.648814	2
5	5	5	4	4	3	5	5	5	5	3	3	4	1	1	1	1	3	2	3	3	1	-1.1902	0.532126	-1.00229	0.58434	-0.524109	0.194812	2
5	5	5	3	3	3	5	5	5	5	2	1	4	1	1	1	1	4	4	4	2	1	-1.40686	0.884529	-0.89347	0.595962	-0.34073	-0.772289	2
4	3	5	3	4	4	5	5	5	5	2	1	3	1	2	2	4	4	4	3	1	1	-1.65198	1.31126	-0.235429	-2.3453	-0.635963	0.224147	2
5	5	5	5	5	5	5	5	5	5	3	4	4	1	5	5	1	1	5	3	2	1	-1.80262	0.393597	1.44793	0.549335	-1.04722	1.50952	1
5	5	5	4	5	5	5	5	5	5	3	3	4	1	4	4	5	4	1	3	3	2	-0.636163	0.713801	0.403242	0.133448	-0.887053	0.845257	2
5	5	5	5	5	5	5	5	5	5	5	5	5	5	4	5	5	5	5	5	5	5	0.98059	0.576094	0.747034	0.185887	1.6326	1.12857	1
5	5	5	3	3	4	5	5	5	5	2	2	3	4	1	1	1	5	1	4	2	1	-1.23674	1.03357	-1.63566	0.362418	0.551028	-0.362931	2
5	5	5	4	4	2	5	5	4	5	3	5	5	5	1	4	1	5	1	5	5	5	0.29563	0.243014	-0.810846	0.741167	2.15656	-0.529813	1
5	5	5	5	5	5	4	4	3	3	4	5	5	5	5	5	5	5	1	5	1	5	0.518018	-1.38103	0.135507	0.132206	0.991843	1.39696	1
5	5	5	1	5	4	1	1	5	5	1	1	4	4	1	1	5	1	1	5	1	4	-1.57769	-1.68064	-1.54985	0.817045	1.45076	-0.565552	1
5	5	5	5	5	5	4	4	4	4	4	4	4	2	4	4	2	2	4	5	4	4	-0.712392	-1.10935	0.491222	0.711334	0.606994	1.52138	1
5	5	5	3	3	3	4	4	5	2	5	4	5	1	5	1	1	2	1	5	5	1	0.707586	-1.76457	-0.267131	0.951667	-1.52412	-0.598057	2
5	5	5	4	2	4	3	3	5	5	5	3	4	2	3	4	4	1	1	5	3	1	-0.403118	-1.05556	0.106474	0.886739	-0.730922	-0.286433	1
5	5	5	5	1	5	5	5	5	5	1	4	4	4	3	3	4	4	1	5	5	4	0.252291	0.717401	-0.33011	0.282947	0.533424	-0.463542	2
5	5	5	5	5	4	1	5	5	1	1	2	5	1	5	5	5	1	5	5	3	1	-0.216254	-2.50844	1.70867	0.566792	-2.52669	0.793294	1
5	5	5	5	5	5	5	5	5	5	1	3	5	1	4	4	5	5	1	4	5	1	0.209022	0.696021	0.471544	0.0921179	-1.38095	0.909055	2
5	5	5	5	5	1	5	5	5	5	5	5	5	1	5	5	5	5	1	4	2	4	0.691848	0.242259	1.10259	0.515323	-0.649887	-0.182374	2
5	5	5	4	5	5	5	5	5	5	3	5	5	4	3	3	2	4	3	2	4	5	-0.49954	0.793358	-0.177467	0.18483	1.2261	0.91348	1
5	5	5	5	5	5	5	5	5	5	5	5	5	1	5	5	1	5	5	5	2	5	0.368113	0.377666	0.868201	0.529388	0.112784	1.20933	1
5	5	5	3	3	2	5	5	5	5	5	5	5	1	2	2	5	5	2	5	4	3	1.29661	0.450817	-0.600042	0.387166	-0.115067	-1.11764	2

## Sheet: demographic characteristics
age	gender	marital status	education	household size	Employment status	Monthly household income (TRY)	age group	household group
63	1	1	4	2	1	2	5	2
29	1	1	2	5	16	2	2	5
51	1	2	4	1	1	2	4	1
30	1	2	4	3	16	2	2	3
56	1	1	1	3	3	2	5	3
56	2	1	4	3	1	2	5	3
80	1	1	4	5	1	2	6	5
65	2	1	2	2	1	1	6	2
57	1	1	3	2	3	4	5	2
57	1	1	2	3	16	1	5	3
56	1	1	3	2	1	1	5	2
60	1	1	4	2	1	2	5	2
72	2	1	1	2	1	2	6	2
52	1	1	4	3	16	2	4	3
72	1	1	3	2	2	2	6	2
65	1	1	1	2	1	1	6	2
50	1	1	4	5	1	2	4	5
71	2	1	4	2	1	5	6	2
67	1	1	4	2	1	2	6	2
33	1	1	1	4	2	1	2	4
60	1	1	3	2	1	2	5	2
65	2	1	5	2	1	2	6	2
58	1	1	4	4	1	4	5	4
25	2	2	4	4	3	5	2	4
62	2	1	4	3	1	2	5	3
70	2	1	2	3	1	3	6	3
43	1	1	1	4	2	2	3	4
39	2	1	4	5	3	2	3	5
58	1	1	3	2	1	2	5	2
20	1	2	4	5	15	1	1	5
56	1	1	3	5	1	2	5	5
58	1	1	3	3	1	3	5	3
57	2	1	3	3	1	3	5	3
39	1	1	2	4	2	2	3	4
60	2	1	4	2	3	1	5	2
48	2	1	4	3	3	5	4	3
53	1	1	5	3	3	4	4	3
65	1	1	4	2	2	2	6	2
60	1	1	5	1	3	2	5	1
53	2	1	4	2	3	2	4	2
59	1	1	2	4	2	2	5	4
61	1	2	1	3	2	1	5	3
66	2	1	5	2	3	2	6	2
66	1	1	4	2	3	2	6	2
66	2	1	1	4	3	1	6	4
56	1	1	4	4	16	3	5	4
74	1	1	3	2	1	3	6	2
51	1	1	2	2	2	1	4	2
72	1	1	4	2	1	3	6	2
56	2	1	4	1	3	2	5	1
50	1	1	1	4	2	1	4	4
52	1	1	3	3	2	2	4	3
57	1	2	3	2	2	1	5	2
60	2	1	1	2	1	1	5	2
56	1	1	2	4	2	2	5	4
65	1	1	4	2	1	2	6	2
61	1	1	2	2	2	2	5	2
65	1	1	4	2	1	2	6	2
34	2	2	4	2	3	3	2	2
49	2	2	4	2	1	3	4	2
62	1	1	4	1	1	2	5	1
49	1	1	3	3	1	3	4	3
62	2	1	3	5	2	3	5	5
35	1	1	2	5	2	2	3	5
35	2	2	4	1	15	2	3	1
46	1	2	4	1	1	1	4	1
36	1	1	3	4	3	2	3	4
52	1	1	3	2	3	2	4	2
65	2	1	4	2	3	3	6	2
68	1	2	3	1	1	1	6	1
63	2	2	4	1	1	2	5	1
61	1	2	2	1	1	2	5	1
53	1	1	4	3	1	2	4	3
36	1	1	3	2	3	4	3	2
75	2	1	1	2	1	1	6	2
22	1	2	4	2	3	2	1	2
51	2	2	4	1	3	3	4	1
57	1	1	2	4	3	1	5	4
66	2	2	5	1	1	3	6	1
51	2	2	4	1	3	3	4	1
35	1	1	3	3	3	3	3	3
54	1	1	3	2	3	5	4	2
40	2	1	3	5	3	3	3	5
46	2	1	4	3	3	3	4	3
37	1	1	4	4	3	2	3	4
68	1	2	3	1	1	2	6	1
56	1	1	3	4	3	2	5	4
36	1	1	4	3	3	2	3	3
51	1	1	3	3	1	2	4	3
48	1	2	3	2	2	2	4	2
66	1	1	2	1	1	1	6	1
45	1	1	3	2	2	3	4	2
61	1	1	1	2	2	1	5	2
54	1	2	3	2	1	2	4	2
48	1	1	5	4	3	4	4	4
65	1	1	4	1	1	2	6	1
57	2	1	3	6	3	2	5	5
59	1	2	3	1	3	2	5	1
60	1	2	4	1	1	2	5	1
45	2	2	3	1	3	2	4	1
48	1	2	3	5	3	2	4	5
50	2	1	4	3	3	5	4	3
40	1	1	4	3	3	2	3	3
44	1	1	5	4	3	3	3	4
28	1	1	3	4	2	2	2	4
50	1	1	5	2	1	5	4	2
22	1	2	4	4	15	2	1	4
44	1	1	4	3	2	2	3	3
52	1	1	3	3	3	2	4	3
46	2	1	3	3	3	2	4	3
44	1	1	1	5	3	3	3	5
58	1	1	4	2	3	2	5	2
45	1	1	1	3	2	2	4	3
38	1	1	1	3	2	1	3	3
57	2	1	2	4	3	2	5	4
37	1	1	1	5	2	1	3	5
52	1	1	0	2	2	1	4	2
69	2	1	0	2	1	1	6	2
51	2	1	3	2	3	2	4	2
51	1	1	1	2	2	1	4	2
51	2	1	3	4	3	2	4	4
47	2	1	1	4	3	1	4	4
61	1	2	4	6	1	2	5	5
45	1	1	1	3	2	2	4	3
66	2	1	1	3	3	1	6	3
55	1	2	3	1	1	1	5	1
55	1	1	1	3	2	2	5	3
54	2	1	4	3	1	2	4	3
70	1	2	1	3	1	1	6	3
43	1	2	1	4	2	1	3	4
43	1	1	1	4	3	1	3	4
52	2	1	3	4	1	2	4	4
50	1	1	3	1	2	1	4	1
60	1	1	1	2	2	1	5	2
55	1	2	0	2	16	1	5	2
46	1	1	1	3	2	1	4	3
42	2	1	3	4	3	1	3	4
47	1	1	3	5	3	2	4	5
56	1	1	3	3	2	2	5	3
68	2	2	1	4	3	1	6	4
36	1	2	3	3	3	2	3	3
59	1	2	4	2	3	3	5	2
43	1	1	4	4	3	2	3	4
56	2	1	3	3	3	5	5	3
41	1	1	3	4	2	2	3	4
77	2	1	1	3	3	2	6	3
34	2	1	2	5	3	2	2	5
44	1	1	3	5	3	5	3	5
59	2	1	1	2	3	2	5	2
54	2	1	4	4	1	2	4	4
35	2	1	1	5	3	2	3	5
62	1	1	4	1	1	1	5	1
56	2	1	3	4	3	2	5	4
50	1	1	1	4	2	1	4	4
75	2	1	1	2	3	1	6	2
60	2	1	1	2	3	2	5	2
54	1	1	3	3	1	2	4	3
49	2	1	4	4	3	3	4	4
36	2	1	4	3	3	2	3	3
50	2	1	3	1	3	1	4	1
55	1	1	1	3	2	2	5	3
28	2	2	4	3	3	3	2	3
61	1	1	1	2	3	1	5	2
83	1	2	2	2	1	2	6	2
65	2	1	1	4	2	1	6	4
42	1	1	1	7	3	3	3	5
49	2	1	1	4	3	2	4	4
45	2	1	2	5	3	3	4	5
58	2	1	2	3	1	2	5	3
30	1	1	4	5	3	4	2	5
65	1	2	2	1	2	2	6	1
57	2	1	2	3	1	2	5	3
62	2	1	4	2	1	2	5	2
46	1	1	1	4	2	2	4	4
40	1	1	4	3	3	4	3	3
32	1	1	5	2	3	2	2	2
63	2	1	1	3	3	2	5	3
51	1	1	1	5	2	1	4	5
53	2	1	4	3	3	3	4	3
36	2	2	3	1	3	2	3	1
30	2	1	5	3	3	4	2	3
36	2	1	5	3	3	3	3	3
53	1	2	4	2	1	3	4	2
66	1	1	3	2	1	2	6	2
39	2	1	1	6	3	2	3	5
65	2	1	1	8	1	3	6	5
82	1	2	1	1	1	1	6	1
55	2	1	1	6	3	4	5	5
36	1	1	3	3	3	3	3	3
50	2	2	3	1	3	1	4	1
65	1	2	3	1	1	2	6	1
62	1	2	1	1	1	1	5	1
44	1	2	5	1	3	1	3	1
56	1	1	3	2	1	2	5	2
25	1	2	4	1	3	1	2	1
34	1	1	3	2	3	2	2	2
46	1	1	1	4	3	1	4	4
55	1	1	5	3	3	5	5	3
56	1	1	5	3	3	4	5	3
70	2	1	5	2	1	3	6	2
61	1	1	1	3	3	1	5	3
61	2	1	4	3	1	3	5	3
84	1	1	0	2	2	1	6	2
57	1	1	4	4	1	2	5	4
48	1	1	3	2	1	1	4	2
56	2	1	4	2	3	5	5	2
60	1	1	1	5	2	2	5	5
52	1	1	4	2	1	2	4	2
61	1	1	1	4	3	3	5	4
51	1	1	3	4	1	2	4	4
63	1	1	4	2	1	2	5	2
82	2	1	4	2	1	2	6	2
52	1	1	3	2	3	2	4	2
60	1	1	4	2	1	2	5	2
20	1	2	4	7	15	1	1	5
65	1	1	4	2	1	3	6	2
35	1	1	3	2	3	5	3	2
43	2	2	4	5	3	3	3	5
35	2	1	4	3	3	5	3	3
36	2	1	4	4	3	4	3	4
55	1	1	2	2	2	2	5	2
69	1	1	4	2	1	2	6	2
48	1	1	4	2	1	1	4	2
55	1	1	1	3	3	2	5	3
67	1	2	3	1	2	1	6	1
58	1	1	3	7	3	1	5	5
53	1	1	1	4	2	2	4	4
20	1	2	4	3	15	1	1	3
37	1	1	2	4	2	2	3	4
70	1	1	3	1	1	1	6	1
65	2	1	4	4	1	2	6	4
60	1	2	1	1	1	1	5	1
32	1	1	0	4	3	1	2	4
51	1	1	3	2	2	2	4	2
56	1	1	4	3	3	3	5	3
58	1	1	4	3	3	2	5	3
66	1	1	1	2	3	2	6	2
36	1	1	2	4	2	2	3	4
37	1	1	3	4	2	2	3	4
45	1	1	1	4	2	2	4	4
50	1	1	4	2	1	2	4	2
72	2	1	3	3	1	1	6	3
52	2	1	3	5	1	1	4	5
58	2	1	4	4	1	3	5	4
52	2	1	1	4	3	1	4	4
57	2	1	3	4	3	2	5	4
51	1	1	3	5	2	2	4	5
54	2	1	3	4	3	2	4	4
55	1	2	4	2	1	1	5	2
58	1	2	2	2	1	2	5	2
55	2	1	2	5	3	2	5	5
36	2	1	5	4	3	2	3	4
63	2	1	5	2	1	2	5	2
31	1	1	4	3	3	3	2	3
62	1	1	3	3	2	2	5	3
52	1	1	4	3	1	3	4	3
56	2	1	4	3	1	2	5	3
65	1	1	4	2	1	2	6	2
66	2	1	4	3	1	2	6	3
36	2	1	4	3	3	3	3	3
64	2	1	4	4	3	5	5	4
44	2	1	2	5	3	1	3	5
39	1	1	3	4	2	2	3	4
48	1	1	3	4	2	2	4	4
57	1	1	2	3	1	2	5	3
67	2	1	1	4	1	1	6	4
26	1	1	2	7	2	2	2	5
45	2	1	1	5	3	1	4	5
70	1	2	4	1	1	2	6	1
51	1	2	4	1	1	1	4	1
70	1	2	3	1	1	1	6	1
75	1	1	2	2	2	1	6	2
62	2	1	2	2	1	2	5	2
74	1	1	1	2	2	1	6	2
57	1	2	3	3	3	2	5	3
64	2	1	3	4	1	1	5	4
23	2	2	3	4	3	2	1	4
51	1	1	1	2	3	2	4	2
22	2	2	4	3	3	2	1	3
48	2	1	5	4	3	3	4	4
55	1	2	1	2	2	1	5	2
47	1	1	2	4	2	2	4	4
65	1	1	4	1	3	2	6	1
47	1	1	2	4	2	1	4	4
36	1	1	1	3	2	1	3	3
44	1	1	4	4	16	5	3	4
49	1	1	1	3	3	2	4	3
31	1	1	3	4	2	1	2	4
54	1	2	4	2	3	1	4	2
62	2	1	5	2	1	3	5	2
36	1	1	4	3	3	2	3	3
45	2	1	5	3	3	3	4	3
46	2	1	4	5	3	2	4	5
36	1	1	3	4	3	2	3	4
48	1	1	3	4	3	2	4	4
65	2	2	3	3	1	2	6	3
64	2	1	2	4	1	1	5	4
67	2	1	1	3	1	2	6	3
52	2	1	5	3	3	3	4	3
26	2	2	4	2	3	2	2	2
40	1	1	1	2	2	1	3	2
62	1	1	2	3	1	1	5	3
55	2	1	3	3	1	2	5	3
60	2	1	4	6	1	2	5	5
42	1	1	4	3	3	4	3	3
67	2	2	4	1	1	1	6	1
60	2	1	4	3	3	2	5	3
67	2	1	5	2	3	4	6	2
57	1	1	3	3	1	2	5	3
71	2	1	5	1	3	2	6	1
62	1	1	4	2	3	2	5	2
62	1	2	2	2	1	1	5	2
61	2	1	5	4	3	4	5	4
67	1	1	5	2	1	2	6	2
55	1	1	4	2	1	5	5	2
68	1	1	3	3	1	2	6	3
57	1	1	4	2	1	2	5	2
45	1	1	4	3	3	4	4	3
65	2	1	4	2	1	3	6	2
60	1	2	2	1	1	2	5	1
59	2	1	4	4	1	2	5	4
64	2	1	4	5	1	1	5	5
77	2	1	4	2	1	2	6	2
45	1	1	3	4	1	2	4	4
46	1	1	2	2	2	2	4	2
62	1	1	3	2	1	3	5	2
54	1	2	5	3	3	4	4	3
39	1	2	5	1	3	2	3	1
49	2	1	5	4	3	3	4	4
43	1	1	4	2	3	3	3	2
29	1	1	4	2	3	3	2	2
52	1	1	4	3	1	2	4	3
52	1	1	4	2	1	1	4	2
51	1	1	3	5	1	3	4	5
56	2	1	4	2	3	3	5	2
53	1	1	1	2	2	1	4	2
45	1	2	4	1	1	2	4	1
45	1	1	4	2	1	3	4	2
63	1	1	4	2	1	3	5	2
45	1	1	4	3	1	4	4	3
43	1	2	3	3	3	5	3	3
56	1	1	2	1	2	1	5	1
31	1	1	4	4	2	2	2	4
72	1	1	2	7	2	1	6	5
57	1	1	4	2	1	3	5	2
58	1	1	5	1	3	3	5	1
26	1	1	4	2	3	2	2	2
57	1	1	3	2	2	3	5	2
70	1	1	3	1	2	2	6	1
61	1	1	3	2	1	2	5	2
55	1	1	1	4	2	1	5	4
41	1	1	2	3	2	2	3	3
55	2	1	4	3	3	4	5	3
62	1	1	2	3	2	1	5	3
42	1	1	3	4	2	1	3	4
59	1	1	1	3	2	2	5	3
57	2	1	1	3	3	3	5	3
41	1	2	1	4	3	2	3	4
62	1	1	2	2	1	2	5	2
50	2	1	4	4	3	2	4	4
53	1	1	1	3	2	1	4	3
43	1	1	1	3	2	1	3	3
58	2	1	4	2	3	3	5	2

## Sheet: variable definition
MARKET ATTRIBUTES
Variable Name	Definition		Demographic Characteristics
Q1	Freshness of the products		Variable Name	Definition
Q2	Quality of the products		age	Continuous Variable
Q3	Taste of the products		gender	1:female; 2:male
V1	Wide variety of products		marital status	1: married; 2:single
V2	Product availability		education	0: Illiterate 1: primary school; 2: secondary school; 3:high school; 4:undergraduate; 5:graduate
V3	Availability of locally grown produce		household size	Continuous Variable
C1	Availability of GlobalGAP-certified products		Employment status	1: retired;2:housewife;3:emplyed;15:student;16:unemployed
C2	Availability of certified organic products		Monthly household income (TRY)	1:2,000 or less; 2:2001-5000;3:5001-7500; 4:7501-10000; 5: more than 10000
C3	Food safety practices		age group	1: 18-24; 2:25-34; 3:35-44; 4:45-54; 5:55-64; 6:65 and over
C4	Foods containing few or no chemicals		household group (people)	1:1; 2:2; 3:3; 4:4; 5: 5 and more
A1	Product presentation to buyers
A2	Outward appearance of the farmers’ market
A3	Overall cleanliness of the farmers’ market
A4	Availability of entertainment and social activities
L1	Transportation facilities to the farmers’ market
L2	Distance to farmers’ markets
L3	Availability of parking near and around the farmers’ market
S1	Availability of food labelling information
S2	Operating days and hours of the farmers’ market
S3	Consumer interactions and vendor behaviours
P1	Product prices
P2	Sales promotion activities
